# Supplementary material for: Does Participatory Bird Monitoring Provide Accurate Data for Ecological Research? An Experience in Rural Southwestern Mexico
Source: Ecol Evol. 2025 Oct 1;15(10):e72237. doi: 10.1002/ece3.72237 (PMC12488215; doi:10.1002/ece3.72237)
Supplement: Supplementary file 1 — Appendix S1: MonitoringData. [file ECE3-15-e72237-s008.txt]

Pro_Ant	Com_Ant	Pro_For	Com_For
6	0	1	0
14	0	5	0
0	0	2	1
7	5	3	2
0	0	1	1
1	0	0	0
0	0	26	26
0	0	2	0
5	0	8	1
0	0	3	0
0	0	3	1
1	0	0	0
0	0	6	0
2	2	0	0
8	0	3	0
2	2	0	0
341	322	27	24
74	72	20	18
0	0	1	0
97	58	14	19
3	2	2	2
0	0	20	0
2	0	29	0
1	0	7	0
27	13	14	39
6	1	0	0
0	0	1	1
2	0	4	0
97	66	7	3
0	0	2	0
1	0	0	0
96	63	2	2
2	0	1	1
1	0	0	0
53	33	72	47
19	11	7	12
10	3	6	4
1	0	0	0
2	0	3	0
0	0	1	0
0	0	1	0
2	2	48	44
0	0	1	0
0	0	3	0
68	39	84	70
1	0	0	0
261	209	6	4
8	2	25	12
2	0	1	1
1	0	0	0
0	0	1	0
4	3	22	15
1	1	9	0
25	8	18	21
22	0	1	0
4	4	18	14
0	0	1	0
187	143	0	0
0	0	1	0
0	0	1	0
0	0	37	27
10	4	3	3
76	0	0	0
5	0	6	1
63	10	11	10
8	0	9	1
0	0	1	0
2	2	2	2
0	0	18	0
7	0	4	4
0	0	4	4
1	0	4	0
26	9	3	1
0	0	6	0
61	9	46	16
18	5	0	0
49	37	0	0
4	0	8	0
3	0	0	0
6	0	2	0
1	0	2	1
2	0	0	0
7	0	0	0
5	0	0	0
13	6	1	3
252	103	12	9
145	96	0	0
0	0	49	14
0	0	2	0
2	2	0	0
3	2	4	3
87	53	22	24
5	1	0	0
262	114	31	36
11	1	19	10
0	0	3	1
30	9	0	0
0	0	4	0
17	17	10	14
58	54	12	12
