# Supplementary material for: Does Participatory Bird Monitoring Provide Accurate Data for Ecological Research? An Experience in Rural Southwestern Mexico
Source: Ecol Evol. 2025 Oct 1;15(10):e72237. doi: 10.1002/ece3.72237 (PMC12488215; doi:10.1002/ece3.72237)
Supplement: Supplementary file 2 — Appendix S2: Script_Rarefaction. [file ECE3-15-e72237-s010.zip]

Archive with 1 entries (1 files):
- ece372237-sup-0002-AppendixS2.R
