# Supplementary material for: Does Participatory Bird Monitoring Provide Accurate Data for Ecological Research? An Experience in Rural Southwestern Mexico
Source: Ecol Evol. 2025 Oct 1;15(10):e72237. doi: 10.1002/ece3.72237 (PMC12488215; doi:10.1002/ece3.72237)
Supplement: Supplementary file 2 — Appendix S2: Script_Rarefaction. [file ECE3-15-e72237-s010.zip › ece372237-sup-0002-AppendixS2.R]

############
#RAREFACTION
############


#Import the packages
library(devtools)
library(iNEXT)
library(ggplot2)

#Load the database (.txt)
dtaMoni<-read.table("MonitoringData.txt", header = TRUE, sep = "")
dtaMoni

#Customization of column names in the database

#Assignment of new names
nombres <- c("Anthropized ornithologists", "Anthropized communitary", "Forest ornithologists", "Forest communitary")

#Reassignment of names in the database
colnames(dtaMoni)
colnames(dtaMoni) <- nombres
head(dtaMoni)


################################################
#RAREFACTION ANALYSIS AND SEPARATE DATA PLOTTING
################################################


#### ECOLOGICAL PATTERNS GENERATED BY SAMPLING GROUP


# Ornithologists

#Creation of dataframe with ornithologist data
RichOrni <- dtaMoni[,c("Forest ornithologists","Anthropized ornithologists")]
RichOrni

#Rarefaction analysis between habitat types for ornithologist data
OutOrni <- iNEXT(RichOrni, q=(0), datatype = "abundance", endpoint = 879)
OutOrni

#Plotting of ornithologist rarefaction curves
OrniPlot <- ggiNEXT(OutOrni, type=1, facet.var="Order", color.var = "Assemblage")
OrniPlot + coord_cartesian(ylim = c(0, 90), xlim = c(0,950)) + scale_y_continuous(breaks = seq(0,90, by = 20)) + scale_x_continuous(breaks = seq(0,900, by = 300))


# Communitary data


#Creation of dataframe with communitary data
RichCom <- dtaMoni[,c("Forest communitary","Anthropized communitary")]
RichCom


#Rarefaction analysis between habitat types for communitary data
OutCom <- iNEXT(RichCom, q=(0), datatype = "abundance", endpoint = 581)
OutCom

#Plotting of communitary rarefaction curves
ComPlot <- ggiNEXT(OutCom, type=1, facet.var="Order", color.var = "Assemblage")
ComPlot + coord_cartesian(ylim = c(0, 90), xlim = c(0,950)) + scale_y_continuous(breaks = seq(0,90, by = 20)) + scale_x_continuous(breaks = seq(0,900, by = 300))


#### ESTIMATION OF SPECIFIC RICHNESS BY SAMPLING GROUP IN EACH HABITAT TYPE


# Forest

#Creation of data frame with forest data
RichFor <- dtaMoni[,c("Forest ornithologists","Forest communitary")]
RichFor

#Rarefaction analysis between sampling groups for forest data
OutFor <- iNEXT(RichFor, q=(0), datatype = "abundance", endpoint = 581)
OutFor

#Plotting of forest rarefaction curves
ForPlot <- ggiNEXT(OutFor, type=1, facet.var="Order", color.var = "Assemblage")
ForPlot + coord_cartesian(ylim = c(0, 80), xlim = c(0,1600)) + scale_y_continuous(breaks = seq(0,80, by = 20)) + scale_x_continuous(breaks = seq(0,1600, by = 400))


# Anthropized

#Creation of data frame with anthropized data
RichAnt <- dtaMoni[,c("Anthropized ornithologists","Anthropized communitary")]
RichAnt

#Rarefaction analysis between sampling groups for anthropized data
OutAnt <- iNEXT(RichAnt, q=(0), datatype = "abundance", endpoint = 1598)
OutAnt

#GRAFICAMOS
GrafAnt <- ggiNEXT(outRiqAnt, type=1, facet.var="Order", color.var = "Assemblage")
GrafAnt + coord_cartesian(ylim = c(0, 80), xlim = c(0,1600)) + scale_y_continuous(breaks = seq(0,80, by = 20)) + scale_x_continuous(breaks = seq(0,1600, by = 400))
