# Supplementary material for: Does Participatory Bird Monitoring Provide Accurate Data for Ecological Research? An Experience in Rural Southwestern Mexico
Source: Ecol Evol. 2025 Oct 1;15(10):e72237. doi: 10.1002/ece3.72237 (PMC12488215; doi:10.1002/ece3.72237)
Supplement: Supplementary file 3 — Appendix S3: Bird_Data. [file ECE3-15-e72237-s007.zip › ece372237-sup-0003-AppendixS3.csv]

No	ORDER	FAMILY	GENUS	SPECIE	PRO.DATA	COM.DATA	COUNTING.OF.INDIVIDUALS	VOCALIZATION	ABUNDANCE	SIZE	RESIDENCE	COLOR	IDENTIFICATION	HABITAT	DETECTABILIDAD
1	Galliformes	Cracidae	Ortalis	Ortalis poliocephala	22	20	0.9	ALTO	22	760	Residente	23.91025445	Si	Ambos	CONSPICUO
2	Galliformes	Odontophoridae	Philortyx	Philortyx fasciatus	11	4	0.364	MEDIO	11	130	Residente	22.44715692	Si	Antropizado	INCONSPICUO
3	Columbiformes	Columbidae	Columba	Columba livia	2	2	1	ALTO	2	354.2	Residente	24.95820091	Si	Antropizado	CONSPICUO
4	Columbiformes	Columbidae	Streptopelia	Streptopelia decaocto	145	96	1	MEDIO	145	149	Residente	20.21806482	Si	Antropizado	CONSPICUO
5	Columbiformes	Columbidae	Columbina	Columbina inca	368	346	0.94	ALTO	368	47.5	Residente	19.7018122	Si	Ambos	CONSPICUO
6	Columbiformes	Columbidae	Columbina	Columbina passerina	94	90	0.95	MEDIO	94	35.4	Residente	17.31317897	Si	Ambos	INCONSPICUO
7	Columbiformes	Columbidae	Leptotila	Leptotila verreauxi	50	46	0.92	ALTO	50	146.9	Residente	25.14402508	Si	Ambos	INCONSPICUO
8	Columbiformes	Columbidae	Zenaida	Zenaida asiatica	27	31	1.148	MEDIO	27	153	Residente	18.71766863	Si	Ambos	CONSPICUO
9	Columbiformes	Columbidae	Zenaida	Zenaida macroura	70	66	0.94	MEDIO	70	118.9	Residente	16.19769348	Si	Ambos	INCONSPICUO
10	Cuculiformes	Cuculidae	Crotophaga	Crotophaga sulcirostris	111	77	0.694	ALTO	111	82	Residente	34.4196087	Si	Ambos	CONSPICUO
11	Cuculiformes	Cuculidae	Morococcyx	Morococcyx erythropygus	3	1	0.333	ALTO	3	64.5	Residente	21.37413654	Si	Ambos	INCONSPICUO
12	Cuculiformes	Cuculidae	Geococcyx	Geococcyx velox	1	1	1	POCO	1	179.9	Residente	33.45416878	Si	Forestal	INCONSPICUO
13	Cuculiformes	Cuculidae	Piaya	Piaya cayana	4	4	1	POCO	4	102	Residente	31.29739017	Si	Forestal	INCONSPICUO
14	Apodiformes	Trochilidae	Heliomaster	Heliomaster constantii	2	0	0	POCO	2	7.3	Residente	25.62122485	No	Forestal	CONSPICUO
15	Apodiformes	Trochilidae	Archilochus	Archilochus colubris	19	0	0	POCO	19	3.1	Migratoria	29.53687139	No	Ambos	CONSPICUO
16	Apodiformes	Trochilidae	Archilochus	Archilochus alexandri	7	0	0	POCO	7	3.4	Migratoria	31.250973	No	Ambos	CONSPICUO
17	Apodiformes	Trochilidae	Selasphorus	Selasphorus rufus	8	0	0	POCO	8	3.5	Migratoria	34.26519788	No	Ambos	CONSPICUO
18	Apodiformes	Trochilidae	Selasphorus	Selasphorus platycercus	3	0	0	POCO	3	3.5	Residente	30.74239738	No	Antropizado	CONSPICUO
19	Apodiformes	Trochilidae	Phaeoptila	Phaeoptila sordida	17	1	0.05	POCO	17	10	Residente	24.3883099	Si	Ambos	CONSPICUO
20	Apodiformes	Trochilidae	Ramosomyia	Ramosomyia violiceps	12	0	0	POCO	12	5.1	Residente	29.3750176	No	Ambos	CONSPICUO
21	Charadriiformes	Charadriidae	Charadrius	Charadrius vociferus	2	2	1	POCO	2	96.4	Residente	28.46100043	Si	Antropizado	CONSPICUO
22	Pelecaniformes	Ardeidae	Ardea	Ardea herodias	2	1	0.5	POCO	2	2523.4	Residente	27.16012052	Si	Forestal	CONSPICUO
23	Pelecaniformes	Ardeidae	Egretta	Egretta thula	5	4	0.8	POCO	5	371	Residente	38.17846411	Si	Ambos	CONSPICUO
24	Pelecaniformes	Ardeidae	Butorides	Butorides virescens	1	0	0	MEDIO	1	201.5	Residente	27.08807255	No	Antropizado	CONSPICUO
25	Accipitriformes	Accipitridae	Buteogallus	Buteogallus anthracinus	1	1	1	MEDIO	1	975.1	Residente	33.63656966	Si	Forestal	INCONSPICUO
26	Accipitriformes	Accipitridae	Buteo	Buteo plagiatus	10	7	0.7	MEDIO	10	519	Residente	25.94736876	Si	Ambos	CONSPICUO
27	Strigiformes	Strigidae	Megascops	Megascops seductus	3	0	0	MEDIO	3	160	Residente	24.37833828	No	Forestal	INCONSPICUO
28	Strigiformes	Strigidae	Glaucidium	Glaucidium palmarum	6	0	0	MEDIO	6	45.7	Residente	22.33803699	No	Forestal	INCONSPICUO
29	Trogoniformes	Trogonidae	Trogon	Trogon elegans	7	5	0.714	MEDIO	7	70.9	Residente	33.87140466	Si	Ambos	CONSPICUO
30	Coraciiformes	Momotidae	Momotus	Momotus mexicanus	33	14	0.424	ALTO	33	75.7	Residente	28.98706744	Si	Ambos	CONSPICUO
31	Coraciiformes	Alcedinidae	Megaceryle	Megaceryle alcyon	1	0	0	POCO	1	148	Migratoria	26.9101674	No	Forestal	CONSPICUO
32	Piciformes	Picidae	Melanerpes	Melanerpes chrysogenys	152	109	0.717	ALTO	152	67.7	Residente	33.69784369	Si	Ambos	CONSPICUO
33	Piciformes	Picidae	Campephilus	Campephilus guatemalensis	2	0	0	MEDIO	2	242	Residente	37.08832398	No	Forestal	CONSPICUO
34	Falconiformes	Falconidae	Herpetotheres	Herpetotheres cachinnans	1	0	0	ALTO	1	623.6	Residente	29.60291053	No	Antropizado	MEDIO
35	Falconiformes	Falconidae	Falco	Falco sparverius	6	1	0.16	POCO	6	114.6	Migratoria	30.56861406	Si	Antropizado	INCONSPICUO
36	Psittaciformes	Psittacidae	Eupsittula	Eupsittula canicularis	41	52	1.268	ALTO	41	85	Residente	50.7045674	Si	Ambos	CONSPICUO
37	Passeriformes	Tyrannidae	Camptostoma	Camptostoma imberbe	13	1	0.07	MEDIO	13	7.4	Residente	31.42921756	Si	Ambos	INCONSPICUO
38	Passeriformes	Tyrannidae	Myiarchus	Myiarchus tuberculifer	26	18	0.11	MEDIO	26	17.7	Residente	24.15493404	Si	Ambos	INCONSPICUO
39	Passeriformes	Tyrannidae	Myiarchus	Myiarchus cinerascens	1	0	0	MEDIO	1	28.2	Migratoria	25.38636444	No	Antropizado	INCONSPICUO
40	Passeriformes	Tyrannidae	Myiarchus	Myiarchus nuttingi	1	0	0	MEDIO	1	23	Residente	25.51879369	No	Forestal	INCONSPICUO
41	Passeriformes	Tyrannidae	Myiarchus	Myiarchus tyrannulus	10	1	0.1	MEDIO	10	35.5	Residente	24.05776285	Si	Ambos	INCONSPICUO
42	Passeriformes	Tyrannidae	Pitangus	Pitangus sulphuratus	29	9	0.3	ALTO	29	62.9	Residente	35.62975977	Si	Ambos	CONSPICUO
43	Passeriformes	Tyrannidae	Myiozetetes	Myiozetetes similis	23	0	0	ALTO	23	28	Residente	34.00634376	No	Ambos	CONSPICUO
44	Passeriformes	Tyrannidae	Myiodynastes	Myiodynastes luteiventris	43	29	0.674	ALTO	43	46.9	Migratoria	30.60567504	Si	Ambos	CONSPICUO
45	Passeriformes	Tyrannidae	Tyrannus	Tyrannus melancholicus	293	150	0.512	ALTO	293	37.4	Residente	29.75616727	Si	Ambos	INCONSPICUO
46	Passeriformes	Tyrannidae	Tyrannus	Tyrannus crassirostris	5	1	0.2	MEDIO	5	55.9	Residente	26.98555441	Si	Antropizado	INCONSPICUO
47	Passeriformes	Tyrannidae	Tyrannus	Tyrannus verticalis	30	7	0.2	ALTO	30	39.6	Migratoria	32.94825281	Si	Ambos	INCONSPICUO
48	Passeriformes	Tyrannidae	Contopus	Contopus sordidulus	1	0	0	ALTO	1	13.1	Migratoria	23.47420632	No	Forestal	CONSPICUO
49	Passeriformes	Tyrannidae	Empidonax	Empidonax minimus	31	0	0	ALTO	31	10	Migratoria	26.3922245	No	Ambos	INCONSPICUO
50	Passeriformes	Tyrannidae	Empidonax	Empidonax wrightii	8	0	0	MEDIO	8	12.3	Migratoria	25.19499596	No	Ambos	INCONSPICUO
51	Passeriformes	Tyrannidae	Empidonax	Empidonax difficilis	20	0	0	MEDIO	20	10.7	Migratoria	23.40704308	No	Forestal	INCONSPICUO
52	Passeriformes	Tyrannidae	Pyrocephalus	Pyrocephalus rubinus	18	5	0.278	POCO	18	14.4	Residente	34.70577616	Si	Antropizado	CONSPICUO
53	Passeriformes	Furnariidae	Xiphorhynchus	Xiphorhynchus flavigaster	4	0	0	POCO	4	46.2	Residente	27.22915174	No	Forestal	INCONSPICUO
54	Passeriformes	Furnariidae	Lepidocolaptes	Lepidocolaptes leucogaster	1	0	0	MEDIO	1	36	Residente	27.59597279	No	Forestal	INCONSPICUO
55	Passeriformes	Vireonidae	Vireo	Vireo gilvus	3	1	0.333	POCO	3	12.7	Migratoria	26.02984389	Si	Forestal	INCONSPICUO
56	Passeriformes	Laniidae	Lanius	Lanius ludovicianus	1	0	0	POCO	1	51.6	Residente	33.15493397	No	Antropizado	MEDIO
57	Passeriformes	Corvidae	Calocitta	Calocitta formosa	26	26	1	ALTO	26	210	Residente	39.63158067	Si	Forestal	CONSPICUO
58	Passeriformes	Hirundinidae	Stelgidopteryx	Stelgidopteryx serripennis	264	112	0.424	POCO	264	15.7	Residente	23.04248197	Si	Ambos	MEDIO
59	Passeriformes	Hirundinidae	Hirundo	Hirundo rustica	98	65	0.663	POCO	98	17.9	Migratoria	28.72961963	Si	Antropizado	CONSPICUO
60	Passeriformes	Hirundinidae	Petrochelidon	Petrochelidon pyrrhonota	76	0	0	POCO	76	21.6	Migratoria	25.26965434	No	Antropizado	INCONSPICUO
61	Passeriformes	Polioptilidae	Polioptila	Polioptila caerulea	107	25	0.233	ALTO	107	5.8	Migratoria	32.06831402	Si	Ambos	CONSPICUO
62	Passeriformes	Polioptilidae	Polioptila	Polioptila albiloris	6	0	0	POCO	6	6.3	Residente	33.43582885	No	Forestal	INCONSPICUO
63	Passeriformes	Troglodytidae	Catherpes	Catherpes mexicanus	6	0	0	ALTO	6	12	Residente	25.29330005	No	Forestal	CONSPICUO
64	Passeriformes	Troglodytidae	Pheugopedius	Pheugopedius felix	18	0	0	ALTO	7	12.8	Residente	28.99341555	No	Forestal	INCONSPICUO
65	Passeriformes	Troglodytidae	Thryophilus	Thryophilus sinaloa	2	0	0	ALTO	6	15.1	Residente	25.42928848	No	Forestal	INCONSPICUO
66	Passeriformes	Troglodytidae	Thryophilus	Thryophilus pleurostictus	49	0.28	0	ALTO	49	17.7	Residente	28.28503592	Si	Forestal	INCONSPICUO
67	Passeriformes	Troglodytidae	Campylorhynchus	Campylorhynchus jocosus	3	0	0	ALTO	3	27.6	Residente	30.32479406	No	Forestal	CONSPICUO
68	Passeriformes	Mimidae	Toxostoma	Toxostoma curvirostre	2	2	1	MEDIO	2	80.5	Residente	17.69488591	Si	Antropizado	INCONSPICUO
69	Passeriformes	Turdidae	Turdus	Turdus rufopalliatus	109	77	0.706	ALTO	109	75	Residente	24.60320851	Si	Ambos	CONSPICUO
70	Passeriformes	Passeridae	Passer	Passer domesticus	187	143	0.765	ALTO	187	26.5	Residente	33.03715035	Si	Antropizado	CONSPICUO
71	Passeriformes	Fringillidae	Haemorhous	Haemorhous mexicanus	104	69	0.663	ALTO	104	21.4	Residente	18.59603309	Si	Ambos	CONSPICUO
72	Passeriformes	Fringillidae	Spinus	Spinus psaltria	5	0	0	MEDIO	5	8.8	Residente	35.56999165	No	Antropizado	CONSPICUO
73	Passeriformes	Passerellidae	Peucaea	Peucaea ruficauda	74	20	0.091	MEDIO	74	28.2	Residente	29.54145145	Si	Ambos	INCONSPICUO
74	Passeriformes	Passerellidae	Peucaea	Peucaea humeralis	11	1	0.091	MEDIO	11	23.9	Residente	24.42923234	Si	Ambos	CONSPICUO
75	Passeriformes	Passerellidae	Chondestes	Chondestes grammacus	11	0	0	POCO	11	29	Migratoria	25.0310238	No	Antropizado	CONSPICUO
76	Passeriformes	Icteriidae	Icteria	Icteria virens	3	1	0.333	POCO	3	24.9	Migratoria	29.05505471	Si	Antropizado	INCONSPICUO
77	Passeriformes	Icteridae	Cassiculus	Cassiculus melanicterus	1	0	0	POCO	1	81.3	Residente	40.77648723	No	Antropizado	CONSPICUO
78	Passeriformes	Icteridae	Icterus	Icterus wagleri	16	7	0.885	ALTO	16	41.8	Residente	37.75927133	Si	Ambos	CONSPICUO
79	Passeriformes	Icteridae	Icterus	Icterus spurius	26	23	0.885	ALTO	26	19.4	Migratoria	34.5443793	Si	Ambos	CONSPICUO
80	Passeriformes	Icteridae	Icterus	Icterus pustulatus	125	80	0.885	ALTO	125	36.8	Residente	47.96304716	Si	Ambos	CONSPICUO
81	Passeriformes	Icteridae	Icterus	Icterus gularis	1	0	0	ALTO	1	55.2	Residente	47.04535315	No	Antropizado	CONSPICUO
82	Passeriformes	Icteridae	Molothrus	Molothrus aeneus	267	213	0.798	POCO	267	62.6	Residente	33.01182675	Si	Ambos	CONSPICUO
83	Passeriformes	Icteridae	Quiscalus	Quiscalus mexicanus	49	37	0.755	ALTO	49	160.5	Residente	34.13725697	Si	Antropizado	CONSPICUO
84	Passeriformes	Parulidae	Parkesia	Parkesia noveboracensis	1	0	0	POCO	1	16.3	Migratoria	21.47369937	No	Forestal	INCONSPICUO
85	Passeriformes	Parulidae	Mniotilta	Mniotilta varia	1	0	0	POCO	1	10.9	Migratoria	31.60321102	No	Antropizado	CONSPICUO
86	Passeriformes	Parulidae	Leiothlypis	Leiothlypis ruficapilla	5	0	0	POCO	5	8.1	Migratoria	32.37385734	No	Forestal	CONSPICUO
87	Passeriformes	Parulidae	Leiothlypis	Leiothlypis virginiae	1	0	0	POCO	1	8.2	Migratoria	25.58435673	No	Forestal	CONSPICUO
88	Passeriformes	Parulidae	Setophaga	Setophaga petechia	7	0	0	MEDIO	7	10.2	Migratoria	46.02225442	No	Antropizado	MEDIO
89	Passeriformes	Parulidae	Setophaga	Setophaga coronata	3	1	0.333	POCO	14	11.9	Migratoria	29.90551204	Si	Ambos	CONSPICUO
90	Passeriformes	Parulidae	Setophaga	Setophaga nigrescens	2	0	0	MEDIO	2	8.7	Migratoria	31.82731534	No	Antropizado	INCONSPICUO
91	Passeriformes	Parulidae	Cardellina	Cardellina pusilla	3	1	0.333	POCO	3	7	Migratoria	42.40906858	Si	Forestal	CONSPICUO
92	Passeriformes	Cardinalidae	Piranga	Piranga ludoviciana	5	0	0	POCO	5	28.1	Migratoria	35.15245663	No	Ambos	CONSPICUO
93	Passeriformes	Cardinalidae	Pheucticus	Pheucticus chrysopeplus	1	0	0	POCO	1	77.6	Residente	46.16456639	No	Forestal	CONSPICUO
94	Passeriformes	Cardinalidae	Pheucticus	Pheucticus melanocephalus	4	4	1	POCO	4	47.1	Residente	35.10739546	Si	Ambos	CONSPICUO
95	Passeriformes	Cardinalidae	Passerina	Passerina caerulea	1	0	0	POCO	1	27.4	Residente	43.95617587	No	Forestal	CONSPICUO
96	Passeriformes	Cardinalidae	Passerina	Passerina leclancherii	37	27	0.73	POCO	37	14	Residente	38.08804111	Si	Forestal	MEDIO
97	Passeriformes	Cardinalidae	Passerina	Passerina versicolor	13	7	0.538	POCO	13	12.9	Residente	36.08357456	Si	Ambos	INCONSPICUO
98	Passeriformes	Cardinalidae	Passerina	Passerina ciris	1	0	0	MEDIO	1	15.5	Migratoria	39.14582054	No	Forestal	CONSPICUO
99	Passeriformes	Thraupidae	Volatinia	Volatinia jacarina	30	9	0.3	MEDIO	30	9.9	Residente	27.6095898	Si	Antropizado	INCONSPICUO
100	Passeriformes	Thraupidae	Sporophila	Sporophila torqueola	14	9	0.643	POCO	14	8.7	Residente	30.35051492	Si	Ambos	CONSPICUO
