# Supplementary material for: Does Participatory Bird Monitoring Provide Accurate Data for Ecological Research? An Experience in Rural Southwestern Mexico
Source: Ecol Evol. 2025 Oct 1;15(10):e72237. doi: 10.1002/ece3.72237 (PMC12488215; doi:10.1002/ece3.72237)
Supplement: Supplementary file 4 — Appendix S4: Script_Cluster. [file ECE3-15-e72237-s002.zip › ece372237-sup-0004-AppendixS4.R]

######################################################################
#CLUSTER ANALYSIS OF BIRD BIOLOGICAL TRAITS AND DATA QUALITY VARIABLES
######################################################################

#Import the packages
library("ClustOfVar")
library("FactoMineR")

#We specify the database to read
read.csv("Bird_Data.csv")

#We review the column names in the database
features<-read.csv("Bird_Data.csv")
head(features)

#We rename the variables for plotting
names <- c("Número", "Order", "Family", "Taxonomic identity", "Specie", "Professional data", "Community data",
            "Counting of individuals", "Vocalization", "Abundance", "Mass", "Residence", "Color", "Identification",
            "Habitat", "Conspicuousness")

#We assign the new names to the columns
colnames(features) <- names
summary(features)
head(features)


#Relationships between the Counting of Individuals variable and the biological traits of birds

#Classification into quantitative and qualitative variables
X.quanti <- features[,c(8,11,13,10)]
head(X.quanti)
X.quali <- features[,c(3,9,12,15,16)] 
head(X.quali)

#Construction of hierarchical clustering to determine associations between variables
tree <- hclustvar(X.quanti,X.quali)
summary(tree)

#We plot the hierarchical associations between variables and generate an output file
png(file="TraitsvsAbundance.png", width = 2000, height = 2400,res=300)
plot(tree, lwd=3, cex.lab = 1.7, cex.axis = 1.5, main = "", cex=1.5)

dev.off()


#Relationships between the Identification variable and the biological traits of birds

#Classification into quantitative and qualitative variables
X.quantiR <- features[,c(10,11,13)]
head(X.quantiR)
X.qualiR <- features[,c(3,9,12,14,15,16)] 
head(X.qualiR)

#Construction of hierarchical clustering to determine associations between variables
treeR <- hclustvar(X.quantiR,X.qualiR)
summary(treeR)

#We plot the hierarchical associations between variables and generate an output file
png(file="TraitsvsRichness.png", width = 2000, height = 2400,res=300)
plot(treeR, lwd=3, cex.lab = 1.7, cex.axis = 1.5, main = "", cex=1.5)

dev.off()
